# Supplementary material for: Development of Diclofenac Sodium 3D Printed Cylindrical and Tubular-Shaped Tablets through Hot Melt Extrusion and Fused Deposition Modelling Techniques
Source: Pharmaceuticals (Basel). 2023 Jul 26;16(8):1062. doi: 10.3390/ph16081062 (PMC10459775; doi:10.3390/ph16081062)
Supplement: Supplementary file 1 [file pharmaceuticals-16-01062-s001.zip]

Archive with 1 entries (1 files):
- pharmaceuticals-2494394-supplementary.pdf
